# Supplementary material for: Precision Oncology: Circulating Microvesicles as New Biomarkers in a Very Early Stage of Colorectal Cancer
Source: Cancers (Basel). 2024 May 20;16(10):1943. doi: 10.3390/cancers16101943 (PMC11119677; doi:10.3390/cancers16101943)
Supplement: Supplementary file 1 [file cancers-16-01943-s001.zip]

Archive with 1 entries (1 files):
- cancers-2998738-supplementary.pdf
